# Supplementary material for: TkNACs Heterodimerization and Methyl Jasmonate Signaling Synergistically Mediate Root Development in Taraxacum kok-saghyz
Source: Plants (Basel). 2026 Jun 22;15(12):1923. doi: 10.3390/plants15121923 (PMC13306433; doi:10.3390/plants15121923)
Supplement: Supplementary file 1 [file plants-15-01923-s001.zip]

Archive with 7 entries (7 files):
- Supplementary figure.pdf
- table S1.xlsx
- table S2.xlsx
- table S3.xlsx
- table S4.xlsx
- table S5.xlsx
- table S6.xlsx
