# Supplementary material for: TkNACs Heterodimerization and Methyl Jasmonate Signaling Synergistically Mediate Root Development in Taraxacum kok-saghyz
Source: Plants (Basel). 2026 Jun 22;15(12):1923. doi: 10.3390/plants15121923 (PMC13306433; doi:10.3390/plants15121923)
Supplement: Supplementary file 1 [file plants-15-01923-s001.zip › table S1.xlsx]

## Sheet: Sheet1
Table S1 Cloning primer sequences
Primer name	Primer sequence(5'-3')
TkNAC16-F	ATGAATACCTTTTCACACGTTCCT
TkNAC16-R	TTACTTCCAAAGATCTATATTGCAGG
TkNAC20-F	ATGGAGTTTGAGTCATCATGTG
TkNAC20-R	TTACAAGTCAGAAAAGCATCC
TkNAC47-F	ATGACCTGGTGCAGCGAT
TkNAC47-R	TCATGGTACAACCGAAGATCC
TkNAC23-F	ATGAATATCAGCAGCTCTGATC
TkNAC23-R	TCAAAAAGGTAATGAAAAACTAAC
TkNAC30-F	ATGAATACTTTTTCGCATGTTCC
TkNAC30-R	TCATTTCCATAGATCAATCTGGC
