# Supplementary material for: TkNACs Heterodimerization and Methyl Jasmonate Signaling Synergistically Mediate Root Development in Taraxacum kok-saghyz
Source: Plants (Basel). 2026 Jun 22;15(12):1923. doi: 10.3390/plants15121923 (PMC13306433; doi:10.3390/plants15121923)
Supplement: Supplementary file 1 [file plants-15-01923-s001.zip › table S2.xlsx]

## Sheet: Sheet1
Table S2 T-vector for sequenceing
Gene name	gene ID	CDS
TkNAC16	evm.model.utg26751.6	ATGAATACCTTTTCACACGTTCCTCCAGGTTTTAGATTCCACCCGACCGATGAAGAACTT GTAGATTACTACCTAAGGAAAAAAGTTGCATCTAAAAGAATTGATCTTGATGTGATCAAA GATATCGATCTCTATAGAATTGAACCGTGGGATCTTCAAGAATTATGCAAGCTAGGAACT GAAGAGCAAAATGAGTGGTATTTCTTTAGCCACAAGGACAAAAAATATCCGACAGGAACT CGAACTAATAGGGCTACAAAAGTTGGCTTTTGGAAAGCCACCGGACGAGACAAGGCCATA TACTCTAAGCACAATCTGGTTGGCATGAGAAAGACATTGGTGTTTTATAAGGGTCGAGCT CCTAATGGACAGAAATCGGATTGGATCATGCAC…
TkNAC18	evm.model.utg2810.2	ATGGAGTTTGAGTCATCATGTGTTCCTCCAGGATTCAGATTTCACCCTACTGAGGAAGAA CTCGTGGGTTACTATCTCAAAAGGAAAGTCGAGTCACTGCAAATCGATCTTGATGTTATT GTCGAAATTGATCTTTACAGAATGGAGCCTTGGGATATTGAAGGAAGGTGCAAATTGGGA TACGAAGAACAAAACGAGTGGTTTTTCTTCAGTCACAAAGATAGAAAGTACCCTACTGGA ACACGAACAAATAGAGCAACTGCAGCCGGTTTTTGGAAGGCAACCGGAAGAGATAAGGCG GTGCTATCAAAAGATAGGATCATCGGAATGAGAAAAACCCTTGTTTTCTACAACGGACGT GCACCCAATGGCCGGAAAAGTGACTGGATTATG…
TkNAC20	evm.model.utg31242.4	ATGACCTGGTGCAGCGATTGTAGCGACGCCCCTGGAGTTATCATCAAGAAACTTCCGTCA TCTAACGATAATATCAGTGTCATGGATAATAAGAAGACCATGCCTTGCCCATCGTGTGGT CATCGAATCAACTGCTACGAGAAGGCTCGAATTCATGACCTTCCAGGGTTGCCAGCTGGA GTGAAGTTTGATCCAAGTGATCACGAACTACTTGAGCATCTGGAAGCAAAAGTGCGATTA GATGCACATAGGATCCATCCTTTGATCGATGAGTTCATACCCACAGTGGAGGGTGAAAAT GGAATTTGCTACACTCATCCTGAAAAATTACCAGGAGTGAGCAAGGATGGTTTGGTTCGA CATTTCTTTCATAGACCATCGAAAGCGTACACC…
TkNAC23	evm.model.utg522.3	ATGAATATCAGCAGCTCTGATCTCATTGATGCAAAGCTTGAAGAACATCAATTATGTGGA TCTAAACACTGTCCAGGTTGCGGTCATAGACTGGAAGGAAAACCGAATTGGGTGGGTCTA CCAGCAGGAGTAAAATTTGATCCGACGGACCAAGAACTGATTGAGCATCTTGAAGCCAAA GTTGAGTCCAAGAACTTGAAATCTCATCCGTTGATTGATGAATTCATCCCTACAATTGAA GGTGAAGATGGGATTTGTTATACACATCCAGAAAAGCTTCCAGGAGTTACCAGAAACGGA TTGAGTAGACACTTCTTTCACCGCCCGTCCAAAGCGTACACCACAGGTACAAGGAAAAGA AGAAAAATCCAAACCGAATGTGATCTACAAGGC…
TkNAC30	evm.model.utg887.7	ATGAATACTTTTTCGCATGTTCCCCCTGGCTTTCGGTTTCACCCAACTGACGAAGAACTC GTGGATTACTACCTTAGGAAAAAGATTAACTCCAGAGCAATCGAATTAGACGTCATCAGA GACGTCGATCTTTACAAGATTGAGCCATGGGATCTTCAAGAGCTATGCAGATTAGGTACA GAAGAACAAAACGATTGGTATTTCTTCAGCCATAAAGATAAGAAGTACCCAACAGGTTCT CGCACAAATAGAGCTACCGCAGCTGGATTTTGGAAGGCAACCGGAAGAGATAAAGCCATT TACTCCAAGCAGGATTTGGTCGGAATGAGAAAGACGTTGGTGTTTTATAAAGGCCGCGCG CCTAACGGTCTAAAATCAGATTGGATCATGCAC…
