# Supplementary material for: TkNACs Heterodimerization and Methyl Jasmonate Signaling Synergistically Mediate Root Development in Taraxacum kok-saghyz
Source: Plants (Basel). 2026 Jun 22;15(12):1923. doi: 10.3390/plants15121923 (PMC13306433; doi:10.3390/plants15121923)
Supplement: Supplementary file 1 [file plants-15-01923-s001.zip › table S3.xlsx]

## Sheet: Sheet1
Table S3 primers for subcellular localization and overexpression
Primer name	Primer sequence(5'-3')
GFP-TkNAC16 F	ggagaggacagggtacccgggATGAATACCTTTTCACACGTTCCTC
GFP-TkNAC16 R	cgactctagaggatccccgggGCTTCCAAAGATCTATATTGCAGGT
GFP-TkNAC20 F	ggagaggacagggtacccgggATGACCTGGTGCAGCGATTG
GFP-TkNAC20 R	cgactctagaggatccccgggGTGGTACAACCGAAGATCCATCA
GFP-TkNAC23 F	ggagaggacagggtacccgggATGAATATCAGCAGCTCTGATCTCA
GFP-TkNAC23 R	cgactctagaggatccccgggGAAAAGGTAATGAAAAACTAACTTCTTTG
GFP-TkNAC30 F	ggagaggacagggtacccgggATGAATACTTTTTCGCATGTTCCC
GFP-TkNAC30 R	cgactctagaggatccccgggGTTTCCATAGATCAATCTGGCAACT
