# Supplementary material for: TkNACs Heterodimerization and Methyl Jasmonate Signaling Synergistically Mediate Root Development in Taraxacum kok-saghyz
Source: Plants (Basel). 2026 Jun 22;15(12):1923. doi: 10.3390/plants15121923 (PMC13306433; doi:10.3390/plants15121923)
Supplement: Supplementary file 1 [file plants-15-01923-s001.zip › table S4.xlsx]

## Sheet: Sheet1
Table S4 qRT-PCR primers
Primer name	Primer sequence(5'-3')
q-TkNAC16 F	ACTCGAACTAATAGGGCTAC
q-TkNAC16 R	TCCAATCCGATTTCTGTC
q-TkNAC30 F	GAACTCGTGGATTACTACCT
q-TkNAC30 R	CTTCTTATCTTTATGGCTGA
q-TkNAC20 F	GAAAGCGTACACCACAGG
q-TkNAC20 R	CCATAGTTAGCGTAAAGCA
q-TkNAC23 F	ATCACCTCGGACAACACG
q-TkNAC23 R	CTCCCACTTCCACTTCTACTTT
GAPDH-F	CGCCTCATTTAACATCATCC
GAPDH-R	GTCATACCACGAAACCAGCT
