# Supplementary material for: TkNACs Heterodimerization and Methyl Jasmonate Signaling Synergistically Mediate Root Development in Taraxacum kok-saghyz
Source: Plants (Basel). 2026 Jun 22;15(12):1923. doi: 10.3390/plants15121923 (PMC13306433; doi:10.3390/plants15121923)
Supplement: Supplementary file 1 [file plants-15-01923-s001.zip › table S5.xlsx]

## Sheet: Sheet1
Table S5 Primers sequences for yeast two-hybrid assay
Primer name	Primer sequence(5'-3')
pGBKT7-TkNAC16 F	catggaggccgaattcccgggCATGAATACCTTTTCACACGTTCC
pGBKT7-TkNAC16 R	gcaggtcgacggatccccgggTACTTCCAAAGATCTATATTGCAGGTG
pGBKT7-TkNAC18 F	catggaggccgaattcccgggCATGGAGTTTGAGTCATCATGTGTT
pGBKT7-TkNAC18 R	gcaggtcgacggatccccgggTACAAGTCAGAAAAGCATCCAAAAA
pGBKT7-TkNAC20 F	catggaggccgaattcccgggCATGACCTGGTGCAGCGATT
pGBKT7-TkNAC20 R	gcaggtcgacggatccccgggCATGGTACAACCGAAGATCCATC
pGBKT7-TkNAC23 F	catggaggccgaattcccgggCATGAATATCAGCAGCTCTGATCTC
pGBKT7-TkNAC23 R	gcaggtcgacggatccccgggCAAAAAGGTAATGAAAAACTAACTTCTTT
pGADT7-TkNAC16 F	ggccagtgaattccacccgggCATGAATACCTTTTCACACGTTCC
pGADT7-TkNAC16 R	ccgtatcgatgcccacccgggTACTTCCAAAGATCTATATTGCAGGTG
pGADT7-TkNAC18 F	ggccagtgaattccacccgggCATGGAGTTTGAGTCATCATGTGTT
pGADT7-TkNAC18 R	ccgtatcgatgcccacccgggTACAAGTCAGAAAAGCATCCAAAAA
pGADT7-TkNAC30 F	ggccagtgaattccacccgggCATGAATACTTTTTCGCATGTTCC
pGADT7-TkNAC30 R	ccgtatcgatgcccacccgggCATTTCCATAGATCAATCTGGCAA
pGADT7-TkNAC23 F	ggccagtgaattccacccgggCATGAATATCAGCAGCTCTGATCTC
pGADT7-TkNAC23 R	ccgtatcgatgcccacccgggCAAAAAGGTAATGAAAAACTAACTTCTTT
