# Supplementary material for: TkNACs Heterodimerization and Methyl Jasmonate Signaling Synergistically Mediate Root Development in Taraxacum kok-saghyz
Source: Plants (Basel). 2026 Jun 22;15(12):1923. doi: 10.3390/plants15121923 (PMC13306433; doi:10.3390/plants15121923)
Supplement: Supplementary file 1 [file plants-15-01923-s001.zip › table S6.xlsx]

## Sheet: Sheet1
Table S6 primers for bimolecular fluorescence complementation
Primer name	Primer sequence(5'-3')
NE-TkNAC20 F	ctcgagggtaccgctcccgggATGACCTGGTGCAGCGATTG
NE-TkNAC20 R	caacttttgctccatcccgggTGGTACAACCGAAGATCCATCA
NE-TkNAC23 F	ctcgagggtaccgctcccgggATGAATATCAGCAGCTCTGATCTCA
NE-TkNAC23 R	caacttttgctccatcccgggAAAAGGTAATGAAAAACTAACTTCTTTGA
NE-TkNAC16 F	ctcgagggtaccgctcccgggATGAATACCTTTTCACACGTTCCTC
NE-TkNAC16 R	caacttttgctccatcccgggCTTCCAAAGATCTATATTGCAGGTGG
NE-TkNAC18 F	ctcgagggtaccgctcccgggATGGAGTTTGAGTCATCATGTGTTCC
NE-TkNAC18 R	caacttttgctccatcccgggCAAGTCAGAAAAGCATCCAAAAAG
